# Supplementary material for: Med23 serves as a gatekeeper of the myeloid potential of hematopoietic stem cells
Source: Nat Commun. 2018 Sep 14;9:3746. doi: 10.1038/s41467-018-06282-2 (PMC6138688; doi:10.1038/s41467-018-06282-2)
Supplement: Supplementary file 4 — Supplementary Data 1 [file 41467_2018_6282_MOESM4_ESM.xlsx]

## Sheet: WT-KO_DEGenes
Supplementary Data 1. Differentially expressed genes between WT and Med23-deficient HSCs by single cell RNA-seq analysis.
	log.effect	pval	nTrans_wt	nTrans_ko
Ninj2	1.71664	1.99541e-24	0.46	0.055
Map3k6	1.71664	3.70023e-27	0.518	0.063
Fermt2	1.55234	5.54623e-22	0.529	0.066
Mt1	1.59404	6.74185e-61	1.251	0.166
Ces2g	1.87079	1.69473e-21	0.361	0.054
Miox	1.84447	8.34119e-38	0.485	0.073
Ckb	1.96964	2.837e-47	0.547	0.09
Mt2	1.84669	1.25018e-20	0.333	0.058
Gdpd1	1.76543	1.09634e-29	0.43	0.077
Igf2bp2	1.89432	2.23586e-22	0.352	0.065
Akap12	1.44123	1.27287e-14	0.287	0.055
Pnpla3	1.08412	4.81345e-12	0.321	0.062
Plscr2	1.58311	4.70001e-17	0.362	0.071
Nexn	1.14865	8.10545e-27	0.948	0.199
Slamf1	1.51411	3.60008e-38	0.815	0.172
Uchl1	1.48302	4.22826e-62	1.109	0.239
Ass1	1.41296	1.21502e-32	0.741	0.169
Intu	1.06044	2.93492e-54	1.658	0.381
Fkbp11	1.34627	2.57928e-28	0.855	0.197
Ext1	1.1379	1.37432e-09	0.315	0.074
Obscn	1.53432	3.57136e-23	0.575	0.136
Mtus2	1.49728	8.95732e-20	0.474	0.115
Lepr	1.50729	1.23428e-27	0.378	0.093
Art4	1.21586	2.473e-22	0.642	0.161
Ccdc92	1.509	7.2027e-15	0.291	0.074
Cc2d2a	1.12885	6.15759e-15	0.487	0.127
Gimap4	1.39122	2.78655e-13	0.286	0.075
Dclk2	1.27943	1.30374e-09	0.211	0.056
2810408I11Rik	0.999394	8.52248e-09	0.383	0.104
Depdc7	1.34627	1e-09	0.223	0.062
Cpxm1	1.13932	3.83229e-16	0.524	0.146
Mcub	1.53432	6.16179e-12	0.235	0.067
Hist1h2an	1.24056	7.31971e-12	0.451	0.13
Aspm	1.42896	7.48519e-19	0.481	0.139
Tslp	0.99272	3.08925e-13	0.581	0.168
Bend5	1.09495	2.25597e-07	0.228	0.066
Gata1	1.09345	1.22312e-17	0.601	0.174
Il6ra	1.283	9.42286e-11	0.279	0.081
Gm38426	1.10353	1.22837e-09	0.353	0.104
P3h3	1.12484	9.67406e-21	0.542	0.161
Zfp955a	1.00822	9.57022e-14	0.511	0.153
Ska3	1.099	3.34934e-13	0.411	0.124
Nckap1	1.53432	6.16179e-12	0.195	0.059
Rhbdf1	1.59886	2.16194e-13	0.206	0.063
Dus4l	1.16457	3.87594e-10	0.297	0.091
Asns	1.34016	2.35867e-22	0.589	0.182
Gpx3	1.68274	4.09314e-13	0.212	0.066
Orc1	1.21273	1.93355e-08	0.18	0.057
E030030I06Rik	1.31117	2.29888e-11	0.183	0.058
Troap	0.98959	1.83345e-06	0.258	0.082
Npdc1	1.16967	6.70669e-35	1.164	0.371
Cnn3	1.45094	1.79248e-16	0.308	0.099
Usp2	1.12885	6.71847e-08	0.285	0.092
Setd4	0.850649	4.91455e-18	0.937	0.304
C030037D09Rik	1.31117	2.29888e-11	0.215	0.07
Sdc4	1.53432	1.38409e-15	0.312	0.102
Smad7	1.02349	4.18712e-08	0.302	0.099
Lincred1	1.08233	2.05732e-16	0.592	0.195
Tmem37	1.02349	5.60415e-13	0.472	0.156
Slc35f2	1.0735	1.05046e-09	0.317	0.105
Ccnb1	1.16739	5.95811e-26	0.727	0.242
Slc4a8	0.93648	1.08721e-06	0.232	0.078
Oas1c	1.19231	1.25775e-28	0.806	0.277
Aunip	1.15354	1.01274e-10	0.36	0.125
Zfp623	0.88373	1.59024e-10	0.53	0.185
Cdan1	1.08233	1.57958e-08	0.272	0.095
Mcm8	0.827747	2.92995e-06	0.315	0.111
Mfsd7b	0.856438	5.84745e-06	0.238	0.084
Nln	1.02349	4.19936e-11	0.473	0.167
Gstt1	1.03492	1.47714e-19	0.695	0.246
Cracr2b	0.905709	1.32735e-11	0.5	0.179
Hist1h4i	0.793917	3.71205e-05	0.192	0.069
Lrrc17	0.946531	9.11926e-10	0.28	0.101
Traf3ip1	0.905709	7.54438e-09	0.412	0.149
Hes5	0.825666	1.4977e-05	0.218	0.079
Ddx59	0.98959	1.83345e-06	0.213	0.078
Ryk	0.805238	1.41491e-06	0.302	0.111
Cryab	1.08803	6.00658e-08	0.277	0.102
Gsta4	1.01468	3.58991e-25	0.938	0.346
Chchd10	0.880391	2.72806e-21	1.095	0.407
Sept4	0.89428	1.11202e-05	0.239	0.089
Brip1	0.900259	5.58894e-11	0.472	0.176
Cdc25b	1.07756	4.10075e-09	0.276	0.103
Cenpv	0.825666	1.4977e-05	0.28	0.105
Klhl8	1.24056	7.31971e-12	0.231	0.087
Noxo1	1.24664	5.11084e-09	0.199	0.075
Stk35	0.999394	8.52248e-09	0.265	0.1
Teddm1b	1.01392	7.61258e-23	0.612	0.232
Ggct	0.914007	2.01344e-23	1.141	0.433
Rbms1	0.931684	6.60584e-10	0.424	0.161
Fdft1	1.01444	2.19379e-24	0.922	0.351
Idi1	0.859189	3.57723e-14	0.692	0.264
Bpifb5	0.892463	5.35076e-09	0.384	0.147
Xdh	1.19339	5.36361e-09	0.24	0.092
Angptl4	0.795708	9.71838e-07	0.408	0.157
Hid1	1.0976	3.14349e-10	0.291	0.112
Lclat1	1.25402	3.74351e-10	0.213	0.082
Fam185a	0.872261	1.47123e-08	0.357	0.138
Phlda2	0.830588	3.19925e-15	0.91	0.352
Esam	0.760749	4.504e-37	2.058	0.797
Gpx7	0.880391	3.74966e-09	0.395	0.153
Zfp9	1.02349	4.19936e-11	0.247	0.096
Pter	0.851641	3.95153e-08	0.385	0.15
Cplx2	0.833138	5.44847e-10	0.505	0.197
8430430B14Rik	1.02349	1.71746e-10	0.365	0.143
Tspan15	1.1379	1.37432e-09	0.176	0.069
Fam160a2	0.78233	2.58192e-05	0.229	0.09
Esco2	0.941814	2.63919e-18	0.853	0.336
Aurka	0.698069	3.76379e-08	0.558	0.22
Epb41l5	1.41296	5.39178e-11	0.175	0.069
Ube2c	0.766447	3.52332e-17	0.928	0.366
Optn	0.958953	4.93786e-09	0.327	0.129
Krt8	1.67408	3.93288e-20	0.223	0.088
Cavin3	0.815852	4.96199e-19	1.221	0.487
Xlr3a	0.73581	2.87129e-05	0.248	0.099
Hist1h1c	0.905709	3.02089e-06	0.258	0.103
Icam4	0.77987	9.00312e-13	0.813	0.325
Thop1	0.825041	1.50435e-20	1.011	0.405
Knstrn	0.98267	1.10249e-14	0.666	0.269
Ldlr	0.89674	5.93289e-07	0.256	0.104
Nuf2	0.944711	9.24505e-12	0.506	0.206
C330027C09Rik	0.974701	2.5674e-08	0.332	0.136
Epor	1.00102	2.15825e-09	0.344	0.141
Prmt7	0.754159	1.62208e-26	1.506	0.618
Erp27	0.93648	1.08721e-06	0.28	0.115
Serpinc1	0.98959	1.83345e-06	0.176	0.073
Actn1	0.772177	3.02428e-07	0.337	0.14
Ccnb2	1.0314	1.20056e-29	1.068	0.445
Chsy1	0.933108	5.21927e-14	0.536	0.224
Tuba8	0.786362	1.6881e-10	0.648	0.271
Ldlrad3	0.905709	7.54438e-09	0.258	0.108
Nav2	0.76463	1.6152e-06	0.387	0.162
Nthl1	0.864887	7.29539e-11	0.54	0.229
2900041M22Rik	0.905709	1.56911e-07	0.399	0.17
Prc1	0.924552	8.83961e-25	1.124	0.479
Mboat2	0.884655	2.09407e-08	0.389	0.166
Gprc5b	0.815852	2.04449e-06	0.314	0.134
Yes1	1.21273	1.93355e-08	0.203	0.087
Pxmp2	0.978029	6.55689e-09	0.332	0.143
Tspan6	0.739387	1.74407e-09	0.623	0.269
Nutf2	0.812183	4.82695e-08	0.42	0.182
Foxm1	0.87396	8.12072e-06	0.189	0.082
Slc16a2	0.928181	4.05752e-06	0.265	0.115
Hddc3	0.772177	1.78383e-05	0.26	0.113
Gcat	0.74586	6.42995e-14	0.789	0.344
D630039A03Rik	0.74319	2.73754e-09	0.558	0.244
Lrrc40	0.834698	2.05475e-12	0.602	0.265
Pimreg	0.980932	1.65201e-09	0.391	0.173
Zfp605	0.856438	5.84745e-06	0.27	0.12
Fscn1	0.772177	1.78383e-05	0.193	0.086
Lrr1	0.780545	3.48726e-06	0.345	0.155
Kif17	0.851641	3.95153e-08	0.369	0.166
Micu1	0.77503	1.2115e-17	1.007	0.454
Bag2	0.743907	8.35323e-13	0.755	0.341
Shcbp1	0.84117	2.72589e-08	0.379	0.172
Bex1	0.844064	1.98194e-33	1.481	0.673
Zbed3	0.833448	4.06073e-22	0.999	0.454
Tesmin	1.08803	6.00658e-08	0.231	0.105
Obsl1	0.99272	4.86841e-07	0.222	0.101
Sgo1	0.814141	2.40912e-11	0.631	0.288
Slc25a14	0.872261	1.47123e-08	0.398	0.182
1700012D01Rik	0.761127	8.89605e-05	0.233	0.107
Gp1bb	0.698069	3.76379e-08	0.579	0.266
Bex4	0.820551	8.76374e-20	1.096	0.504
Arrdc3	0.703549	9.1e-08	0.394	0.182
Smim10l2a	0.829336	5.58885e-07	0.335	0.155
Zdhhc5	0.761127	8.89605e-05	0.205	0.095
BC030867	0.869341	1.59482e-06	0.302	0.14
Sdc2	0.796718	2.18139e-08	0.479	0.223
Ypel2	0.9408	3.90019e-11	0.481	0.224
Cdca3	0.848043	4.95695e-12	0.642	0.3
Lrrc28	0.695585	2.4e-08	0.553	0.259
Oxld1	0.700718	5.86541e-08	0.572	0.268
Lig3	0.87396	8.12072e-06	0.236	0.111
Coq10a	0.74808	5.67977e-06	0.292	0.138
Nup43	0.820967	1.1471e-15	0.859	0.406
Mis18bp1	0.759677	1.34707e-07	0.491	0.233
Gins2	0.731971	1.04268e-08	0.498	0.237
Naa30	0.740629	3.24e-07	0.413	0.197
Zbed5	0.854415	1.13625e-06	0.266	0.127
Cenpn	1.08233	2.05732e-16	0.511	0.244
Dhcr24	0.869341	1.59482e-06	0.301	0.144
Maff	0.741641	3.83754e-06	0.303	0.145
Tpmt	0.727226	0.000205981	0.185	0.089
Lmo1	0.816877	1.44588e-09	0.453	0.218
Paqr5	0.73581	2.58e-06	0.438	0.211
Pcgf6	0.829997	2.48737e-14	0.668	0.322
D330050I16Rik	0.802949	9.76348e-12	0.64	0.31
Bag3	0.751558	7.3113e-07	0.357	0.173
Ublcp1	0.949384	7.52332e-08	0.294	0.143
2310034G01Rik	0.84117	1.5e-07	0.366	0.179
Chrna1	0.800348	8.81319e-13	0.461	0.226
Fam109a	0.886291	2.21085e-06	0.264	0.13
Myh10	0.78233	2.58192e-05	0.282	0.139
Cyb5rl	1.14865	5.19541e-09	0.182	0.09
Krt10	1.19055	1.06179e-10	0.248	0.123
Fam229b	0.966333	3.06171e-10	0.334	0.167
Zfp870	0.880391	4.28213e-07	0.236	0.118
Edrf1	0.830588	1.03638e-07	0.368	0.184
2410131K14Rik	0.761127	8.89605e-05	0.208	0.104
Aplf	0.761127	8.83144e-13	0.55	0.275
Bub1b	0.804129	3.25653e-08	0.431	0.216
Lmna	0.784012	1.47084e-12	0.682	0.342
Zfp93	0.702584	4.4232e-05	0.259	0.13
Kbtbd8	1.02349	2.75326e-09	0.235	0.118
Tyr	0.731355	1.4064e-07	0.235	0.118
Ticam1	0.772177	1.78383e-05	0.26	0.131
Plk1	0.79238	1.22218e-07	0.432	0.218
Mnd1	0.772177	1.78383e-05	0.297	0.15
Hotairm1	0.727226	0.000205981	0.196	0.099
Zfp61	0.777091	6.78514e-10	0.474	0.24
Macrod2	0.818697	3.86646e-07	0.345	0.175
Wwox	0.713337	1.6e-08	0.553	0.281
Vmn2r-ps129	0.741641	3.83754e-06	0.173	0.088
Zfp85	0.74586	4.87946e-07	0.334	0.171
Chek1	0.767558	2.77231e-10	0.55	0.282
Nusap1	0.809082	2.61965e-14	0.764	0.392
Slc12a9	0.751558	6.13334e-05	0.22	0.113
Adamtsl5	0.772177	2.38047e-06	0.332	0.171
Mecr	0.77503	1.2115e-17	0.891	0.459
Ankle1	0.755228	8.36339e-06	0.35	0.181
Pkn3	0.928181	4.05752e-06	0.168	0.087
Iba57	0.851641	3.95153e-08	0.337	0.175
Slc29a2	0.87396	8.12072e-06	0.259	0.135
Fah	0.809082	2.65333e-07	0.315	0.165
Zfp563	0.719809	0.000141022	0.266	0.14
Mybl2	0.854415	1.13625e-06	0.253	0.134
Atp11a	0.73581	2.87129e-05	0.262	0.14
Gm12185	0.910163	1.06564e-13	0.454	0.243
Ift46	0.758799	4.08641e-14	0.782	0.419
S1pr2	0.852866	2.15e-07	0.276	0.149
Zfp57	0.827747	2.92995e-06	0.207	0.112
Gm11110	0.74319	4.2067e-05	0.218	0.118
Plpp3	0.793917	3.71205e-05	0.239	0.13
Poc1a	0.751558	7.3113e-07	0.373	0.203
Anln	0.729252	1.95077e-05	0.312	0.17
Mtus1	0.751558	7.3113e-07	0.319	0.174
Etfbkmt	0.744778	1.62908e-11	0.646	0.354
Harbi1	0.759677	1.34707e-07	0.358	0.197
Ccne2	0.732802	4.14238e-11	0.627	0.347
Ube2o	0.943449	2.87817e-07	0.271	0.15
Lima1	0.76463	1.6152e-06	0.36	0.2
Stom	0.710808	4.13455e-10	0.532	0.298
4833417C18Rik	0.719809	3.87513e-08	0.398	0.223
Mcu	0.866923	4.43445e-10	0.398	0.226
Tdrkh	0.815852	2.04449e-06	0.284	0.162
Nxn	0.761127	8.89605e-05	0.227	0.13
Ncapg	0.719809	3.87513e-08	0.523	0.3
Ero1lb	0.74319	4.2067e-05	0.178	0.103
Nr0b2	0.71811	8.88625e-06	0.311	0.18
Zfp2	0.723387	1.31948e-05	0.252	0.147
Zfp951	0.719809	0.000141022	0.212	0.125
Rad51	0.72624	2.71672e-10	0.615	0.364
Rad54b	0.713337	9.61748e-05	0.279	0.17
Xylt2	0.74319	4.2067e-05	0.214	0.132
Zfand2a	0.707639	6.53434e-05	0.233	0.144
Arhgap10	0.741641	3.83754e-06	0.282	0.175
Nupr1	0.761127	8.83144e-13	0.733	0.457
Ska1	0.76463	1.6152e-06	0.38	0.238
Vasn	0.702584	4.4232e-05	0.274	0.172
Mrs2	0.78233	2.58192e-05	0.241	0.153
Akap1	0.749055	5.86614e-08	0.35	0.243
Donson	0.701408	1.75237e-06	0.342	0.239
Fam98c	-0.801058	3.11791e-05	0.153	0.269
Dmxl2	-0.922418	9.20236e-06	0.129	0.228
Pik3c2b	-0.713208	5.0228e-07	0.201	0.364
5430427O19Rik	-0.733176	1.15138e-07	0.293	0.537
Trp53cor1	-0.748065	5.46448e-07	0.276	0.526
Tmem65	-0.707643	0.000131375	0.128	0.247
AI504432	-0.725708	2.34953e-06	0.21	0.407
Usf3	-0.795667	5.65533e-06	0.151	0.297
Fam129a	-0.713208	5.0228e-07	0.223	0.453
Emc9	-0.768268	4.30346e-05	0.108	0.224
Gm17745	-0.712387	2.2749e-11	0.432	0.903
Csf2rb	-0.768268	2.67153e-11	0.329	0.689
Tmem154	-0.721748	2.27169e-08	0.273	0.573
Tpcn1	-0.877467	1.45316e-05	0.11	0.235
Lipe	-0.753	3.76561e-09	0.217	0.482
Cebpd	-0.788887	1.65279e-07	0.188	0.425
H2-Ob	-0.711109	1.60027e-13	0.397	0.916
Il18rap	-0.844254	1.19999e-13	0.329	0.771
5730508B09Rik	-0.768268	4.30346e-05	0.136	0.319
Zcchc24	-0.828892	7.0633e-06	0.119	0.28
Zfp275	-0.768268	2.42671e-06	0.155	0.368
Eps8l1	-0.74417	5.80662e-06	0.138	0.33
Tox	-0.742625	2.18148e-24	0.612	1.475
Gab3	-0.794243	3.17515e-06	0.131	0.316
Lmbr1	-0.768268	0.000132493	0.109	0.263
Sptbn4	-0.803359	5.46684e-05	0.104	0.251
Ppp2r5a	-0.975907	6.58863e-07	0.12	0.291
Zdhhc15	-0.806008	9.55323e-05	0.091	0.221
Mn1	-0.714779	5.41438e-12	0.349	0.858
Emilin2	-0.788887	1.65279e-07	0.16	0.398
Dexi	-0.79296	1.77483e-06	0.134	0.338
Itgb7	-0.731363	1.68384e-19	0.471	1.194
Cfp	-0.69765	2.29778e-10	0.37	0.939
St8sia4	-0.781691	3.98578e-11	0.28	0.718
Pim2	-0.862297	8.10917e-31	0.661	1.7
Tespa1	-0.785362	7.56234e-09	0.199	0.512
Kctd2	-0.980829	9.4012e-10	0.146	0.376
Spic	-0.848311	8.71516e-07	0.165	0.425
Otud3	-1.17373	4.53489e-09	0.091	0.239
Kcnip3	-0.768268	3.25818e-12	0.302	0.794
Gatsl2	-0.768268	1.37877e-05	0.122	0.321
Mmd	-0.794243	3.17515e-06	0.107	0.282
Slc7a8	-0.788887	1.65279e-07	0.144	0.38
Ffar2	-0.746606	6.68013e-21	0.673	1.799
Glipr1l1	-0.941931	2.32244e-13	0.232	0.622
F830016B08Rik	-0.937827	6.59321e-22	0.455	1.222
Traf3	-0.721748	7.5807e-06	0.135	0.363
Hsd17b11	-0.940118	5.02652e-11	0.151	0.413
Rnf150	-0.825426	3.9977e-06	0.12	0.331
Apobr	-0.90667	1.7515e-30	0.503	1.417
Ncf1	-0.89087	2.27409e-09	0.177	0.503
Lat2	-0.793586	2.25148e-28	0.557	1.584
Gsn	-0.836476	2.91189e-37	0.653	1.864
Dgka	-0.914871	2.40865e-08	0.105	0.3
Trim46	-0.877467	1.45316e-05	0.084	0.247
Oas2	-1.00943	1.834e-06	0.077	0.234
Tyrobp	-0.78807	2.48657e-26	0.557	1.743
Irf8	-1.186	2.30492e-22	0.261	0.826
Ppbp	-1.33881	8.76533e-15	0.152	0.484
1810034E14Rik	-1.23257	3.24206e-10	0.081	0.259
Ap1s2	-1.14296	2.36608e-16	0.183	0.599
Fosb	-0.848311	8.71516e-07	0.106	0.35
2200002D01Rik	-1.61557	4.71137e-12	0.06	0.203
Socs3	-1.19726	7.41667e-12	0.11	0.375
Micall2	-0.714201	4.24864e-05	0.077	0.267
Ell2	-1.08064	7.67415e-10	0.105	0.37
Wfdc17	-1.04113	6.76552e-33	0.357	1.411
Tmem158	-1.15847	6.14883e-17	0.12	0.488
Slc35d3	-1.40636	3.36509e-18	0.118	0.48
Clnk	-1.14296	3.13799e-25	0.271	1.116
Bfsp2	-1.77987	4.44537e-21	0.084	0.351
Psd3	-1.35141	4.81924e-14	0.091	0.411
Map4k3	-1.42967	3.3217e-11	0.053	0.253
Bex6	-1.5792	1.82882e-41	0.211	1.112
Fam46a	-1.60118	5.29722e-19	0.077	0.452
Ddx4	-1.38065	1.7968e-37	0.171	1.066
Il1r1	-1.52204	1.3737e-19	0.069	0.442
Itgam	-1.96768	1.76231e-40	0.067	0.598
