# Supplementary material for: Med23 serves as a gatekeeper of the myeloid potential of hematopoietic stem cells
Source: Nat Commun. 2018 Sep 14;9:3746. doi: 10.1038/s41467-018-06282-2 (PMC6138688; doi:10.1038/s41467-018-06282-2)
Supplement: Supplementary file 5 — Supplementary Data 2 [file 41467_2018_6282_MOESM5_ESM.xlsx]

## Sheet: Sheet1
Supplementary Data 2. Detailed information for antibodies and reagents.
Name	dilution	Clone	Catalog No	Brand	Use
PE Rat anti-Mouse CD150	1:200	TC15-12F12.2	115904	Biolegend	Flow cytometry
PE/Cy7 anti-mouse CD150 (SLAM)	1:200	TC15-12F12.2	115913	Biolegend	Flow cytometry
FITC anti-Mouse CD34	1:50	RAM34	11-0341-85	eBioscience	Flow cytometry
APC anti-mouse CD16/32	1:200	93	101325	Biolegend	Flow cytometry
PE anti-Mouse CD16/32	1:200	93	101307	Biolegend	Flow cytometry
PerCP/Cy5.5 anti-mouse CD48	1:200	HM48-1	103422	Biolegend	Flow cytometry
APC anti-mouse CD48	1:200	HM48-1	103411	Biolegend	Flow cytometry
APC/Cy7 anti-mouse CD117 (c-kit)	1:200	2B8	105826	Biolegend	Flow cytometry
APC anti-mouse Ly-6A/E (Sca-1)	1:200	D7	108112	Biolegend	Flow cytometry
PE anti-mouse CD41	1:200	MWReg30	133905	Biolegend	Flow cytometry
PE-Cy7 Anti-Mouse CD127	1:50	SB/199	560733	BD	Flow cytometry
PE anti-mouse CD135	1:200	A2F10	135305	Biolegend	Flow cytometry
PE-Cy7 Mouse Anti-Mouse CD45.1	1:200	A20	560578	BD	Flow cytometry
APC-Cy™7 Mouse Anti-Mouse CD45.2	1:200	104	560694	BD	Flow cytometry
Biotin anti-mouse CD3ε	1:200	145-2C11	100304	Biolegend	Flow cytometry
Biotin anti-mouse CD4 Antibody	1:200	GK1.5	100404	Biolegend	Flow cytometry
Biotin anti-mouse CD8a Antibody	1:200	53-6.7	100704	Biolegend	Flow cytometry
Biotin anti-mouse/human CD45R/B220	1:200	RA3-6B2	103204	Biolegend	Flow cytometry
Biotin anti-mouse Ly-6G/Ly-6C (Gr-1)	1:200	RB6-8C5	108404	Biolegend	Flow cytometry
Biotin anti-mouse/human CD11b	1:200	M1/70	101204	Biolegend	Flow cytometry
Biotin anti-mouse TER-119/Erythroid Cells	1:200	TER-119	116204	Biolegend	Flow cytometry
PE Rat Anti-Mouse CD4	1:200	RM4-5	553049	BD	Flow cytometry
APC Rat Anti-Mouse CD8a	1:200	53-6.7	553035	BD	Flow cytometry
APC Anti-Mouse CD44	1:200	IM7	559250	BD	Flow cytometry
FITC Anti-Mouse CD62L	1:200	MEL-14	561917	BD	Flow cytometry
FITC Anti-Mouse Ly-6G and LY-6C	1:200	RB6-8C5	553126	BD	Flow cytometry
FITC Anti-CD11b	1:200	M1/70	553310	BD	Flow cytometry
APC Anti-Mouse CD3e	1:200	145-2C11	553066	BD	Flow cytometry
PE anti-mouse IgM	1:200	RMM-1	406507	Biolegend	Flow cytometry
APC Anti-Mouse CD45R/B220	1:200	RA3-6B2	553092	BD	Flow cytometry
PE Anti-CD11b	1:200	M1/70	557397	BD	Flow cytometry
APC Anti-Mouse CD19	1:200	1D3	550992	BD	Flow cytometry
BV421 Streptavidin	1:400		563259	BD	Flow cytometry
PerCP-Cy5.5 Streptavidin	1:400		551419	BD	Flow cytometry
PE-Cy™7 Streptavidin	1:400		557598	BD	Flow cytometry
Streptavidin APC-Cy7	1:400		554063	BD	Flow cytometry
APC BrdU Flow Kit	1test		552598	BD	Flow cytometry
Pol II antiboby(A-10)	1:1000	A-10	sc-17798	Santa Cruz	Western blot
Purified Mouse Anti-Human Sur-2	1:1000	D27-1805	550429	BD	Western blot
MED24 Antibody	1:1000	Polyclonal	NB100-74599	Novus Biologicals	Western blot
β-Actin Mouse mAb	1:1000	Polyclonal	70-ab008-100	Lianke Biotechnology	Western blot
goat anti-rabbit IgG-HRP	1:10000	Polyclonal	sc-2030	Santa Cruz	Western blot
rabbit anti-mouse IgG-HRP	1:10000	Polyclonal	sc-358914	Santa Cruz	Western blot
